# Supplementary material for: Peer-instructed seminar attendance is associated with improved preparation, deeper learning and higher exam scores: a survey study
Source: BMC Med Educ. 2016 Aug 9;16:200. doi: 10.1186/s12909-016-0715-0 (PMC4979114; doi:10.1186/s12909-016-0715-0)
Supplement: Additional file 3: — Raw data collected via questionnaires. (XLSX 72 kb) [file 12909_2016_715_MOESM3_ESM.xlsx]

## Sheet: Raw data
IDnummer	IC	Geslacht	Groep	Subgroep	A_Alle_Vragen	A_Aant_uur	A_Voorb_peers	A_Uitleg_docent	A_Verd_hc	A_Vetr_antw	A_Anders_voorbereiden	A_Anders_opstellen	B_Alle_Vragen	B_Aant_uur	B_Voorb_peers	B_Uitleg_docent	B_Verd_hc	B_Vetr_antw	B_Anders_voorb	B_Anders_opst	C_Aanwezig	C_Alle_Vragen	C_Aant_uur	C_Voorb_peers	C_Uitleg_docent	C_Verd_hc	C_Vetr_antw	C_Anders_voorb	C_Anders_opst	D_Aanwezig	D_Alle_Vragen	D_Aant_uur	D_Voorb_peers	D_Uitleg_docent	D_Verd_hc	D_Vetr_antw	D_Anders_voorb	E_Aanwezig	E_Alle_Vragen	E_Aant_uur	E_Voorb_peers	E_Uitleg_docent	E_Verd_hc	E_Vetr_antw	E_Anders_voorb	F_Aanwezig	F_Alle_Vragen	F_Aant_uur	F_Voorb_peers
IDnumber	IC	Gender	Group	Subgroup	assignment complete	hours prepare	prep peers	explanation teacher	deeping	confidence	pre differently	behave differently	assignment complete	hours prepare	prep peers	explanation teacher	deeping	confidence	pre differently	behave differently	Attended	assignment complete	hours prepare	prep peers	explanation teacher	deeping	confidence	pre differently	behave differently	Attended	assignment complete	hours prepare	prep peers	explanation teacher	deeping	confidence	pre differently	Attended	assignment complete	hours prepare	prep peers	explanation teacher	deeping	confidence	pre differently	Attended	assignment complete	hours prepare	prep peers
1	2	2	2	6	2	1	1	2	3	2	1	1	99	99	99	99	99	99	99	99	99	99	99	99	99	99	99	99	99	99	99	99	99	99	99	99	99	99	99	99	99	99	99	99	99	99	99	99	99
2	2	2	1	6	1	0	1	1	3	3	2	1	1	2.5	3	2	4	3	2	2	1	2	1	2	1	3	2	2	2	1	1	2	4	2	4	3	2	2	99	99	99	99	99	99	99	2	99	99	99
3	2	2	8	4	2	1	3	3	4	2	2	1	1	2	4	2	4	1	2	2	1	2	2	4	4	2	1	2	2	99	99	99	99	99	99	99	99	2	99	99	99	99	99	99	99	1	1	1	1
4	2	2	1	2	99	99	99	99	99	99	99	99	99	99	99	99	99	99	99	99	99	99	99	99	99	99	99	99	99	99	99	99	99	99	99	99	99	99	99	99	99	99	99	99	99	99	99	99	99
5	2	2	10	6	2	1	4	3	4	4	1	1	1	2	5	3	5	4	2	2	1	2	2	4	5	5	4	2	2	2	77	77	77	77	77	77	77	99	99	99	99	99	99	99	99	1	2	2	4
6	2	2	6	5	99	99	99	99	99	99	99	99	2	1.5	3	4	5	4	1	2	99	99	99	99	99	99	99	99	99	99	99	99	99	99	99	99	99	99	99	99	99	99	99	99	99	99	99	99	99
7	2	2	9	1	2	1	3	3	5	5	1	1	1	1	5	3	4	5	2	2	1	1	1	5	3	5	5	2	2	1	1	1	5	3	4	2	2	1	1	1	2	3	4	4	2	1	1	1	3
8	2	2	10	5	1	0	2	3	4	4	2	2	99	99	99	99	99	99	99	99	1	2	2.5	5	5	4	5	2	2	1	2	0	4	5	4	5	1	1	2	0	2	3	3	3	2	1	2	5	2
9	2	1	2	4	2	2	2	2	4	4	1	1	2	99	99	99	99	99	99	99	1	2	2	3	2	4	3	2	2	2	77	77	77	77	77	77	77	99	99	99	99	99	99	99	99	99	99	99	99
10	2	1	8	6	2	3	4	4	5	5	1	1	1	2	4	2	4	3	2	2	1	2	2	4	4	4	4	2	2	1	1	2	5	4	5	5	2	2	99	99	99	99	99	99	99	1	2	3	5
11	2	1	4	1	2	1	5	5	3	5	1	1	1	1	5	5	5	5	2	2	2	99	99	99	99	99	99	99	99	2	77	77	77	77	77	77	77	99	99	99	99	99	99	99	99	99	99	99	99
12	2	1	9	6	2	5	4	4	5	3	2	1	1	2	5	3	4	5	1	2	1	1	1.5	4	5	5	3	2	2	1	1	2	99	99	99	99	99	99	99	99	99	99	99	99	99	1	2	1	3
13	2	2	5	4	2	1.5	5	3	4	5	1	1	2	1.5	4	4	4	4	2	2	1	2	0	2	4	5	4	1	2	1	1	1.5	4	3	4	4	2	2	99	99	99	99	99	99	99	1	1	2	4
14	2	2	8	5	2	1	3	2	2	5	1	1	2	2	5	3	3	4	1	2	1	1	1.5	2	5	5	3	2	1	1	1	1	1	2	2	3	2	1	2	0	2	5	4	5	1	1	1	1.5	4
15	2	1	3	3	1	0	3	3	4	5	2	1	1	1	5	4	4	4	2	2	1	1	2	4	4	5	5	2	2	1	2	5	4	4	5	5	1	1	1	1	3	3	3	4	2	2	99	99	99
16	2	2	5	5	2	2	4	3	4	4	1	1	2	1	4	3	5	4	1	2	1	1	3	4	4	4	4	2	2	2	77	77	77	77	77	77	77	2	99	99	99	99	99	99	99	1	1	2	5
17	2	2	4	6	2	3	3	3	4	4	1	1	1	3	3	4	4	4	2	2	1	2	2	2	4	4	4	2	2	1	2	0.5	5	4	5	4	1	1	2	0.5	2	4	5	5	1	1	1	2	4
18	2	2	1	1	99	99	99	99	99	99	99	99	1	2	5	2	4	4	2	2	2	99	99	99	99	99	99	99	99	1	2	1.5	4	3	4	4	2	2	99	99	99	99	99	99	99	99	99	99	99
19	2	1	10	2	2	0.45	5	2	4	5	1	1	1	1.5	5	5	4	4	2	2	1	2	0.75	3	2	4	1	1	2	1	1	1.5	5	3	4	4	2	1	1	1	5	5	4	5	2	1	1	1.5	3
20	2	2	1	2	2	2	4	3	4	3	1	1	1	2	4	3	4	3	2	2	1	1	2	4	3	3	2	2	2	1	1	2	4	3	4	3	2	2	99	99	99	99	99	99	99	2	99	99	99
21	2	2	7	6	2	2	2	3	2	4	1	1	1	1.5	4	3	4	4	2	2	1	1	1	3	5	4	5	2	2	1	2	5	3	4	4	4	2	1	2	5	2	5	5	5	1	1	2	1	4
22	2	2	6	6	2	2	3	3	4	3	1	1	1	1.5	3	3	4	2	2	2	1	1	2	3	4	4	3	2	2	1	1	1	3	3	4	3	2	1	1	1	5	5	5	5	2	1	1	1	3
23	2	2	1	2	1	1.25	4	4	4	4	1	1	2	1	4	3	4	3	2	2	1	2	1	4	2	4	3	2	2	1	1	1	4	3	3	4	2	2	99	99	99	99	99	99	99	1	2	1	3
24	2	2	3	4	99	99	99	99	99	99	99	99	99	99	99	99	99	99	99	99	2	99	99	99	99	99	99	99	99	1	1	2	1	2	4	3	2	99	99	99	99	99	99	99	99	99	99	99	99
25	2	1	10	6	1	3	4	2	2	2	2	2	2	2	3	5	4	5	1	1	1	2	1	2	3	2	3	1	1	1	1	2	4	2	3	3	2	1	1	2	4	3	3	3	2	2	99	99	99
26	2	1	2	4	1	2	4	3	4	4	1	1	2	2	4	4	4	4	2	2	1	2	2	4	4	4	4	1	2	99	99	99	99	99	99	99	99	2	99	99	99	99	99	99	99	2	99	99	99
27	2	1	10	5	1	2.5	3	4	5	4	2	2	1	7	5	4	4	4	2	2	1	1	1.5	5	5	4	4	2	2	1	2	0	3	4	4	4	1	1	1	1.5	2	3	3	5	2	1	2	0.5	2
28	2	1	7	4	99	99	99	99	99	99	99	99	99	99	99	99	99	99	99	99	99	99	99	99	99	99	99	99	99	1	1	2	3	3	5	3	2	2	99	99	99	99	99	99	99	2	99	99	99
29	2	2	2	4	1	1	3	1	2	2	2	1	1	1	2	4	4	4	2	2	1	2	2	3	2	2	1	2	2	1	1	1	4	2	3	4	2	2	99	99	99	99	99	99	99	1	2	2	4
30	2	1	2	3	99	99	99	99	99	99	99	99	99	99	99	99	99	99	99	99	99	99	99	99	99	99	99	99	99	99	99	99	99	99	99	99	99	99	99	99	99	99	99	99	99	99	99	99	99
31	2	2	8	4	2	1	2	3	4	5	2	2	1	2.5	4	2	4	4	2	2	1	2	0.5	4	5	4	5	1	1	1	1	1.5	4	2	4	4	2	99	99	99	99	99	99	99	99	99	99	99	99
32	2	1	5	1	2	1	2	2	4	4	1	1	99	99	99	99	99	99	99	99	1	1	1	4	2	4	4	2	2	1	1	5	5	3	4	4	2	99	99	99	99	99	99	99	99	99	99	99	99
33	2	2	7	1	2	1.5	4	3	4	4	1	1	1	1.5	4	2	4	3	2	2	1	1	1.5	5	4	5	4	2	2	1	1	1	5	3	4	4	2	1	1	1.5	4	5	4	5	2	1	1	1	4
34	2	2	5	1	2	1.5	2	4	5	5	1	1	2	2	5	4	4	3	2	2	1	2	3	4	4	3	4	2	2	1	2	2	3	3	4	3	2	2	99	99	99	99	99	99	99	1	1	2	3
35	2	1	10	1	1	5	4	3	4	4	2	1	1	2	5	4	3	4	2	2	1	1	2	3	4	4	4	2	2	1	1	2	4	4	3	4	2	1	2	1	3	4	4	3	2	1	2	2	4
36	2	2	3	2	2	2.5	4	4	4	4	1	1	2	1	4	2	3	4	2	2	1	2	3.3	3	4	4	4	1	2	1	2	1	4	4	4	3	2	2	99	99	99	99	99	99	99	1	2	2	3
37	2	2	9	3	2	1.5	5	3	4	3	1	1	1	2	5	3	2	4	2	2	1	2	0	3	3	3	3	2	2	1	1	1	5	3	4	4	2	1	2	0.75	2	2	4	4	2	1	1	1.5	4
38	2	1	7	2	99	99	99	99	99	99	99	99	2	0	5	2	5	4	1	2	1	2	0	5	3	4	4	1	2	1	1	1.5	4	4	4	4	2	1	2	0	2	4	2	4	2	99	99	99	99
39	2	2	8	1	99	99	99	99	99	99	99	99	2	1	4	1	4	4	2	2	1	2	1	3	4	4	3	2	2	1	2	1	4	4	4	4	2	99	99	99	99	99	99	99	99	1	2	1.5	4
40	2	2	10	1	1	1	4	4	4	5	1	1	2	1.5	4	4	4	4	2	2	1	2	3	4	5	4	4	2	2	1	1	1	4	5	4	4	2	1	2	0.5	3	3	5	4	2	1	1	1	4
41	2	1	7	1	1	0	4	4	3	5	2	2	2	1	3	4	4	4	2	2	1	2	2	4	5	5	5	2	2	1	2	0.5	3	4	4	3	1	99	99	99	99	99	99	99	99	2	99	99	99
42	2	2	2	2	1	2	4	3	4	4	1	1	2	1.5	4	3	5	4	2	2	1	2	1.5	4	3	3	3	2	2	1	2	2	5	4	5	5	2	1	2	1.5	4	4	5	4	2	1	2	2	3
43	2	2	1	4	2	2	3	3	5	4	1	1	99	99	99	99	99	99	99	99	99	99	99	99	99	99	99	99	99	99	99	99	99	99	99	99	99	99	99	99	99	99	99	99	99	99	99	99	99
44	2	1	9	2	2	1.5	3	5	5	5	1	1	1	2	5	5	5	5	2	2	1	2	1	4	4	5	4	2	2	1	1	1	3	4	4	5	2	2	99	99	99	99	99	99	99	1	1	1.5	3
45	2	1	4	5	1	1	2	1	4	5	2	1	2	0	4	1	4	5	1	2	1	2	0	4	2	4	5	1	2	1	2	0	4	4	4	5	1	2	99	99	99	99	99	99	99	1	2	0	4
46	2	1	6	3	2	2	2	2	4	4	1	1	1	2	5	3	4	3	2	2	99	99	99	99	99	99	99	99	99	1	1	3	5	3	4	4	2	2	99	99	99	99	99	99	99	1	1	2	3
47	2	2	3	3	1	2	4	2	4	5	1	1	2	2	5	2	4	3	2	2	1	2	2	3	3	5	5	2	2	1	2	2	5	4	5	5	2	2	99	99	99	99	99	99	99	1	2	3	3
48	2	2	7	1	1	1	4	4	4	4	2	1	2	1.5	4	3	4	4	2	2	1	2	1.5	4	4	4	3	2	2	1	1	0.75	5	3	4	4	2	1	2	1	3	5	5	4	2	1	2	1	4
49	2	2	4	2	99	99	99	99	99	99	99	99	99	99	99	99	99	99	99	99	99	99	99	99	99	99	99	99	99	99	99	99	99	99	99	99	99	99	99	99	99	99	99	99	99	99	99	99	99
50	2	2	8	4	1	0	3	4	4	4	2	1	1	3	5	3	4	4	2	2	1	2	5	3	4	3	2	2	2	1	1	2	4	4	3	4	2	99	99	99	99	99	99	99	99	1	2	2	4
51	2	2	2	1	2	2	5	3	5	4	1	1	2	1	4	4	4	4	2	2	1	1	2	4	3	4	3	1	2	1	1	2	5	3	4	4	2	1	2	1	5	2	4	5	2	1	2	2	5
52	2	1	1	3	99	99	99	99	99	99	99	99	99	99	99	99	99	99	99	99	99	99	99	99	99	99	99	99	99	99	99	99	99	99	99	99	99	99	99	99	99	99	99	99	99	99	99	99	99
53	2	2	2	5	2	4	3	3	4	4	1	1	2	4	4	4	4	4	2	2	1	2	0.5	3	4	3	3	1	2	1	2	2	4	4	4	3	2	1	1	2	4	4	4	4	2	1	2	2	4
54	2	2	6	3	2	1	3	4	3	4	1	1	1	1	4	4	3	4	2	2	1	2	0	3	1	2	2	1	1	1	1	1.5	4	4	4	3	2	2	99	99	99	99	99	99	99	1	1	1	4
55	2	1	1	4	1	1	4	4	4	5	2	1	1	1.5	4	3	4	4	2	2	1	1	1.5	4	3	4	3	2	2	1	1	1.5	4	3	4	5	2	99	99	99	99	99	99	99	99	99	99	99	99
56	2	2	5	3	1	1	3	4	5	5	2	1	2	5	3	4	5	5	1	2	99	99	99	99	99	99	99	99	99	99	99	99	99	99	99	99	99	99	99	99	99	99	99	99	99	99	99	99	99
57	2	2	10	5	2	1	1	4	2	5	1	1	1	1	5	3	5	4	2	2	1	1	2	5	5	5	2	2	2	1	1	1	3	3	3	5	2	2	99	99	99	99	99	99	99	1	1	1	3
58	2	2	3	1	2	1.5	5	2	5	4	1	1	1	0.75	5	4	5	5	2	2	1	1	1	4	4	4	4	2	2	1	1	1	4	4	4	4	2	2	99	99	99	99	99	99	99	1	1	2	5
59	2	2	4	3	99	99	99	99	99	99	99	99	2	2	4	4	4	5	2	2	2	99	99	99	99	99	99	99	99	99	99	99	99	99	99	99	99	99	99	99	99	99	99	99	99	99	99	99	99
60	2	2	3	3	2	2	2	3	4	3	1	1	99	99	99	99	99	99	99	99	99	99	99	99	99	99	99	99	99	99	99	99	99	99	99	99	99	99	99	99	99	99	99	99	99	99	99	99	99
61	2	2	9	6	1	0.25	4	4	4	5	2	2	1	2	5	4	4	4	2	2	1	1	1.5	3	4	4	3	2	2	1	2	1.75	4	3	4	4	2	1	2	1.5	4	2	3	3	2	1	2	1.5	4
62	2	2	9	3	2	1	5	3	4	5	1	1	1	1	5	3	4	2	2	2	1	1	5	3	5	4	5	2	2	1	1	1	4	5	4	4	2	1	1	7	2	3	3	3	2	1	1	5	5
63	2	2	9	5	1	1	2	3	2	4	2	2	1	2.5	4	3	4	5	2	2	1	1	2.5	4	5	4	4	2	2	1	2	5	3	4	3	4	2	2	99	99	99	99	99	99	99	1	2	2	3
64	2	2	5	2	2	2	5	3	4	1	1	2	1	2	5	3	4	4	2	2	1	1	3	4	4	5	2	2	2	1	1	2	4	3	4	2	2	1	1	2	4	5	5	5	2	1	1	3	3
65	2	2	5	4	1	1.5	2	4	4	4	2	1	1	2	4	4	3	4	2	2	99	99	99	99	99	99	99	99	99	1	1	1	4	4	4	4	2	2	99	99	99	99	99	99	99	1	2	1	2
66	2	2	4	2	1	3	4	3	5	5	2	1	2	2	5	1	4	4	2	2	1	2	2	3	4	4	5	2	2	2	77	77	77	77	77	77	77	2	99	99	99	99	99	99	99	2	99	99	99
67	2	2	4	5	2	1	3	4	4	4	1	1	1	1.5	3	2	4	3	2	2	1	1	2	2	3	3	2	2	2	1	1	1	2	4	3	3	2	1	1	1	2	3	4	4	2	1	1	1	2
68	2	2	10	6	2	1.5	3	4	4	4	2	1	99	99	99	99	99	99	99	99	1	2	3	3	5	4	4	1	1	1	1	2	5	4	5	4	2	1	2	1.5	3	5	4	5	2	1	2	2	4
69	2	2	10	3	2	1	5	4	5	5	1	1	1	1	5	3	4	5	2	2	1	1	1	3	4	4	4	2	2	1	1	1	5	4	4	4	2	1	2	0	2	3	4	4	2	1	2	1	4
70	2	2	7	2	1	2	3	3	4	5	2	1	2	2	4	3	5	4	2	2	1	2	1.5	5	4	5	4	2	2	1	2	5	3	3	3	4	2	99	99	99	99	99	99	99	99	1	2	1.5	3
71	2	2	4	4	99	99	99	99	99	99	99	99	99	99	99	99	99	99	99	99	1	2	1	3	2	3	3	2	2	2	77	77	77	77	77	77	77	2	99	99	99	99	99	99	99	2	99	99	99
72	2	2	6	4	2	2	3	2	4	4	1	1	2	2	2	2	4	3	2	2	1	2	3	2	4	4	3	2	2	1	1	1	3	2	2	3	2	1	2	2	2	4	4	5	2	1	2	0	2
73	2	2	9	1	1	1.5	3	4	4	4	2	1	1	2	5	5	4	4	2	2	1	2	2	4	4	4	3	2	2	1	1	1	4	4	5	4	2	2	99	99	99	99	99	99	99	1	2	0	4
74	2	2	6	2	1	2	4	3	4	4	2	1	1	2	4	3	4	4	2	2	1	1	2	4	3	3	1	2	2	1	1	2	4	3	4	3	2	2	99	99	99	99	99	99	99	1	1	4	3
75	2	2	5	6	1	1	3	2	3	2	1	1	2	1	3	4	4	4	2	2	1	2	1.5	4	5	4	4	2	2	1	1	1	4	4	3	4	2	2	99	99	99	99	99	99	99	1	2	1	3
76	2	1	6	6	99	99	99	99	99	99	99	99	99	99	99	99	99	99	99	99	99	99	99	99	99	99	99	99	99	99	99	99	99	99	99	99	99	99	99	99	99	99	99	99	99	99	99	99	99
77	2	2	8	3	2	2	5	4	4	3	1	1	2	3	5	2	3	3	2	2	1	2	1	3	5	4	4	2	1	1	2	2	4	3	2	4	1	2	99	99	99	99	99	99	99	2	99	99	99
78	2	2	6	1	1	1.5	4	3	5	5	2	2	1	2	5	3	5	5	2	2	1	1	2	5	2	3	3	2	2	1	1	2	3	2	3	3	2	2	99	99	99	99	99	99	99	1	1	2	5
79	2	2	9	2	2	1	2	4	4	5	1	1	1	1.5	4	3	4	4	2	2	1	2	1.5	4	4	5	4	2	99	2	77	77	77	77	77	77	77	2	99	99	99	99	99	99	99	1	2	2	3
80	2	2	4	6	2	1	3	4	3	4	1	1	1	2	4	2	4	3	2	2	2	99	99	99	99	99	99	99	99	1	2	1.5	4	4	4	4	2	2	99	99	99	99	99	99	99	1	1	1	4
81	2	2	8	3	2	1	5	5	4	5	1	1	99	5	2	4	4	2	2	1	1	1	2	3	3	4	4	2	2	1	1	1	5	4	5	5	2	2	99	99	99	99	99	99	99	2	99	99	99
82	2	2	2	3	1	1	3	3	4	4	2	1	99	99	99	99	99	99	99	99	99	99	99	99	99	99	99	99	99	99	99	99	99	99	99	99	99	99	99	99	99	99	99	99	99	99	99	99	99
83	2	1	10	2	2	4	4	4	4	5	1	1	1	5	5	4	5	5	2	2	1	2	4	4	4	4	4	2	2	99	99	99	99	99	99	99	99	99	99	99	99	99	99	99	99	99	99	99	99
84	2	2	9	4	2	1.5	4	4	5	4	1	1	1	2.5	5	5	4	5	2	2	99	99	99	99	99	99	99	99	99	1	2	1.5	4	3	4	4	2	2	99	99	99	99	99	99	99	1	2	1	4
85	2	1	6	4	1	1.5	4	3	3	4	1	1	1	99	99	99	99	99	99	99	1	2	2	3	4	4	4	2	2	1	2	2	4	3	4	4	2	2	99	99	99	99	99	99	99	1	2	1	2
86	2	2	3	6	2	2	2	4	5	5	1	1	1	1.5	4	2	4	4	2	2	1	1	1	2	4	4	3	2	2	1	2	1	4	5	5	4	2	1	2	5	2	4	4	4	1	1	2	1.5	4
87	2	2	7	4	2	1	2	3	4	4	1	1	1	1	5	2	4	4	1	2	1	1	1	2	4	4	4	2	2	1	1	1	4	2	3	4	2	2	99	99	99	99	99	99	99	1	1	1.5	3
88	2	1	5	1	1	5	4	4	5	4	2	1	1	1	4	5	4	4	2	2	1	1	1.5	4	4	4	2	2	2	1	1	1	4	4	4	4	2	99	99	99	99	99	99	99	99	2	99	99	99
89	2	2	1	1	1	2.5	5	3	4	5	1	1	1	2	5	4	4	5	2	2	1	2	1	4	3	5	5	2	2	1	2	1	5	3	4	4	2	1	1	2	4	4	5	5	2	1	2	1	5
90	2	2	10	4	2	3	3	5	3	2	1	2	1	2	3	4	2	4	2	1	1	2	1	5	5	5	2	2	2	1	1	1	3	2	1	3	2	1	2	1	1	2	3	2	2	1	1	1	2
91	2	2	8	2	1	1	3	4	4	3	2	1	2	1.5	3	3	4	3	2	2	1	2	1	5	4	4	3	2	2	1	2	0	3	4	4	5	1	2	99	99	99	99	99	99	99	1	1	1.5	4
92	2	2	1	3	2	99	3	1	4	4	1	1	1	2	5	4	5	4	2	2	1	2	2	4	3	4	3	1	1	1	1	2	4	2	5	4	2	1	1	2	4	3	5	4	2	1	2	2	4
93	2	1	2	6	99	99	99	99	99	99	99	99	99	99	99	99	99	99	99	99	99	99	99	99	99	99	99	99	99	99	99	99	99	99	99	99	99	99	99	99	99	99	99	99	99	99	99	99	99
94	2	2	7	3	2	1.5	5	4	4	5	1	1	1	1.5	5	2	4	4	2	2	2	99	99	99	99	99	99	99	99	1	1	1	5	4	4	5	2	2	99	99	99	99	99	99	99	2	99	99	99
95	2	2	9	3	2	2	4	1	4	5	1	2	2	1	99	99	99	99	99	99	1	2	2	4	5	4	5	2	2	2	77	77	77	77	77	77	77	2	99	99	99	99	99	99	99	1	1	2.5	3
96	2	1	2	6	99	99	99	99	99	99	99	99	99	99	99	99	99	99	99	99	99	99	99	99	99	99	99	99	99	99	99	99	99	99	99	99	99	99	99	99	99	99	99	99	99	99	99	99	99
97	2	2	7	3	2	2	4	5	5	5	1	1	1	2	5	2	4	3	2	2	1	2	2	4	5	5	4	2	2	2	77	77	77	77	77	77	77	99	99	99	99	99	99	99	99	2	99	99	99
98	2	1	1	5	1	0.5	2	2	2	2	2	1	2	1.5	3	4	4	5	2	2	1	2	1	2	4	4	3	2	2	1	2	1	3	4	4	3	2	2	99	99	99	99	99	99	99	2	99	99	99
99	2	1	6	6	2	1.5	3	3	3	3	1	1	1	1	99	99	99	99	99	99	1	2	1	4	5	4	2	2	2	1	1	1	3	3	3	4	2	1	2	1.5	3	2	3	3	2	99	99	99	99
100	2	2	4	1	1	2	3	3	3	3	1	1	99	99	99	99	99	99	99	99	2	99	99	99	99	99	99	99	99	2	77	77	77	77	77	77	77	99	99	99	99	99	99	99	99	99	99	99	99
101	2	1	7	2	2	2	3	3	5	4	1	1	2	1.5	4	2	3	3	2	2	1	2	2	1	3	4	3	2	2	1	1	1	4	3	4	4	2	2	99	99	99	99	99	99	99	1	2	0.5	3
102	2	2	7	5	2	1.5	3	4	5	4	1	1	1	2	3	3	5	4	2	2	1	2	1.5	3	4	4	4	1	2	2	77	77	77	77	77	77	77	1	2	1.5	3	5	5	5	1	2	99	99	99
103	2	2	7	5	2	3	4	4	5	4	2	1	2	3	3	5	4	5	1	2	2	99	99	99	99	99	99	99	99	2	77	77	77	77	77	77	77	99	99	99	99	99	99	99	99	99	99	99	99
104	2	1	9	4	99	99	99	99	99	99	99	99	99	99	99	99	99	99	99	99	99	99	99	99	99	99	99	99	99	99	99	99	99	99	99	99	99	99	99	99	99	99	99	99	99	99	99	99	99
105	2	1	9	1	2	0.5	4	5	3	5	1	1	2	0	4	4	1	4	1	1	1	1	0.5	4	5	4	5	2	2	2	77	77	77	77	77	77	77	99	99	99	99	99	99	99	99	1	1	0.5	3
106	2	2	6	5	2	1.5	4	2	4	4	1	1	1	2.5	1	4	5	3	2	1	1	1	3	4	4	2	4	2	2	1	1	2	5	2	4	4	2	1	1	2.5	1	5	4	5	2	1	1	3	4
107	2	1	1	1	2	3.5	5	1	4	2	1	2	1	2	5	5	4	5	2	2	1	1	3	5	2	3	2	2	2	1	1	2	5	2	3	3	2	99	99	99	99	99	99	99	99	1	1	2	4
108	2	2	6	2	2	3	3	4	4	5	1	1	1	3	4	4	5	4	2	2	1	2	2	4	4	3	1	2	2	2	77	77	77	77	77	77	77	1	2	2	3	4	4	4	2	99	99	99	99
109	2	2	4	3	2	2	2	4	4	4	2	1	1	3	5	3	4	4	2	2	2	99	99	99	99	99	99	99	99	2	77	77	77	77	77	77	77	2	99	99	99	99	99	99	99	2	99	99	99
110	2	1	5	3	1	1	3	2	3	4	2	1	99	99	99	99	99	99	99	99	99	99	99	99	99	99	99	99	99	99	99	99	99	99	99	99	99	99	99	99	99	99	99	99	99	99	99	99	99
111	2	2	5	2	2	2	4	3	4	4	1	1	1	3	5	4	4	4	2	2	2	99	99	99	99	99	99	99	99	2	77	77	77	77	77	77	77	2	99	99	99	99	99	99	99	1	2	1	5
112	2	2	2	1	1	2	99	99	99	99	99	99	2	2	4	4	4	4	2	2	1	2	2	4	5	4	2	2	2	2	77	77	77	77	77	77	77	2	99	99	99	99	99	99	99	2	99	99	99
113	2	2	8	2	2	2	3	4	4	3	1	1	99	99	99	99	99	99	99	99	99	99	99	99	99	99	99	99	99	1	2	1	3	4	5	5	1	1	2	1	2	5	5	5	2	2	99	99	99
114	2	2	5	5	1	1	4	5	5	5	2	1	1	3	3	2	5	4	2	2	99	99	99	99	99	99	99	99	99	2	77	77	77	77	77	77	77	99	99	99	99	99	99	99	99	99	99	99	99
115	2	2	2	5	2	2	4	3	4	3	1	1	2	5	3	3	2	4	1	2	2	99	99	99	99	99	99	99	99	99	99	99	99	99	99	99	99	99	99	99	99	99	99	99	99	99	99	99	99
116	2	2	1	5	1	1.5	2	2	4	3	2	2	2	2	5	4	4	4	1	2	1	2	1	3	2	2	2	1	2	1	2	2	3	2	3	3	1	99	99	99	99	99	99	99	99	2	99	99	99
117	2	2	2	2	1	3	3	3	3	3	1	1	1	2.5	4	3	5	5	2	2	1	2	4.5	5	5	5	5	2	2	1	1	3	5	4	4	5	2	99	99	99	99	99	99	99	99	1	2	1.5	3
118	2	1	4	4	99	99	99	99	99	99	99	99	99	99	99	99	99	99	99	99	99	99	99	99	99	99	99	99	99	99	99	99	99	99	99	99	99	99	99	99	99	99	99	99	99	99	99	99	99
119	2	1	5	2	2	1	4	4	4	5	2	1	2	0	4	4	5	4	1	2	2	99	99	99	99	99	99	99	99	99	99	99	99	99	99	99	99	99	99	99	99	99	99	99	99	99	99	99	99
120	2	2	6	4	99	99	99	99	99	99	99	99	99	99	99	99	99	99	99	99	99	99	99	99	99	99	99	99	99	99	99	99	99	99	99	99	99	99	99	99	99	99	99	99	99	99	99	99	99
121	2	2	3	1	2	2	3	4	4	4	2	1	1	1.5	4	3	4	4	2	2	1	1	2	3	5	3	4	2	2	1	1	2	3	5	5	5	2	1	2	2	1	3	4	3	2	1	1	1.5	3
122	2	1	4	4	99	99	99	99	99	99	99	99	1	1	5	4	5	4	2	2	1	1	1	5	5	3	4	2	2	1	2	0	3	5	5	4	1	99	99	99	99	99	99	99	99	99	99	99	99
123	2	1	1	6	99	99	99	99	99	99	99	99	99	99	99	99	99	99	99	99	99	99	99	99	99	99	99	99	99	99	99	99	99	99	99	99	99	99	99	99	99	99	99	99	99	99	99	99	99
124	2	2	9	5	1	0.5	2	5	5	5	2	1	1	1.5	4	4	5	4	2	2	1	1	2	4	4	4	3	2	2	1	2	1	2	4	3	4	1	2	99	99	99	99	99	99	99	2	99	99	99
	1= No	1= male	Seminar group	Subgroup semianr	1= No	hours	Scale (1-5)				1= No	1= No	1= No	hours	Scale (1-5)								hours	Scale (1-5)								hours	Scale (1-5)							hours	Scale (1-5)
	2= Yes	2-= female	(1-10)	(1-6)	2= Yes		1 little, 5 much				2= Yes	2= Yes	2= Yes
					Missing data: indicated as 99 or #NULL!
[truncated: 67 more columns]
